# Supplementary material for: Associations between Heart Rate Variability and Brain Activity during a Working Memory Task: A Preliminary Electroencephalogram Study on Depression and Anxiety Disorder
Source: Brain Sci. 2022 Jan 28;12(2):172. doi: 10.3390/brainsci12020172 (PMC8870686; doi:10.3390/brainsci12020172)
Supplement: Supplementary file 1 [file brainsci-12-00172-s001.zip]

Archive with 1 entries (1 files):
- brainsci-1530820-supplementary.pdf
